# Supplementary material for: The different effects of four adenosine receptors in liver fibrosis
Source: Front Pharmacol. 2024 Sep 3;15:1424624. doi: 10.3389/fphar.2024.1424624 (PMC11405188; doi:10.3389/fphar.2024.1424624)
Supplement: Supplementary file 3 [file DataSheet1.ZIP]

Archive with 7 entries (6 files):
- files-1/
- files-1/V1The different roles of adenosine receptors in liver fibrosis.docx
- files-1/V2-GZW The different roles of adenosine receptors in liver fibrosis.docx
- files-1/V3-GZW The different roles of adenosine receptors in liver fibrosis.docx
- files-1/V3-YL The different roles of adenosine receptors in liver fibrosis.docx
- files-1/V4-GZW The different roles of adenosine receptors in liver fibrosis.docx
- files-1/V6-YL manuscript  The different roles of adenosine receptors in liver fibrosis.docx
