# Supplementary material for: The different effects of four adenosine receptors in liver fibrosis
Source: Front Pharmacol. 2024 Sep 3;15:1424624. doi: 10.3389/fphar.2024.1424624 (PMC11405188; doi:10.3389/fphar.2024.1424624)
Supplement: Supplementary file 5 [file DataSheet2.ZIP]

Archive with 5 entries (4 files):
- files-2/
- files-2/DK 受体与肝病.doc
- files-2/WX 不同受体-相同疾病-不同作用.doc
- files-2/WXN LSM 相同受体-不同疾病-不同作用.doc
- files-2/ZXM 同一受体-同一疾病.doc
